# Supplementary material for: Are There Differences between Methods Used for the Objective Estimation of Boar Sperm Concentration and Motility?
Source: Animals (Basel). 2023 May 12;13(10):1622. doi: 10.3390/ani13101622 (PMC10215348; doi:10.3390/ani13101622)
Supplement: Supplementary file 1 [file animals-13-01622-s001.zip]

Archive with 1 entries (1 files):
- animals-2313438-supplementary.pdf
